# Supplementary material for: Comparative analysis of complete chloroplast genome of ethnodrug Aconitum episcopale and insight into its phylogenetic relationships
Source: Sci Rep. 2022 Jun 8;12:9439. doi: 10.1038/s41598-022-13524-3 (PMC9178047; doi:10.1038/s41598-022-13524-3)
Supplement: Supplementary file 1 — Supplementary Information 1. [file 41598_2022_13524_MOESM1_ESM.txt]

#!/usr/bin/perl -w
# Author: Thomas Thiel
# Program name: misa.pl

###_______________________________________________________________________________
###
###Program name: misa.pl
###Author:       Thomas Thiel
###Release date: 14/12/01 (version 1.0)
###
###_______________________________________________________________________________
###
## _______________________________________________________________________________
##
## DESCRIPTION: Tool for the identification and localization of
##              (I)  perfect microsatellites as well as
##              (II) compound microsatellites (two individual microsatellites,
##                   disrupted by a certain number of bases)
##
## SYNTAX:   misa.pl <FASTA file>
##
##    <FASTAfile>    Single file in FASTA format containing the sequence(s).
##
##    In order to specify the search criteria, an additional file containing
##    the microsatellite search parameters is required named "misa.ini", which
##    has the following structure:
##      (a) Following a text string beginning with 'def', pairs of numbers are
##          expected, whereas the first number defines the unit size and the
##          second number the lower threshold of repeats for that specific unit.
##      (b) Following a text string beginning with 'int' a single number defines
##          the maximal number of bases between two adjacent microsatellites in
##          order to specify the compound microsatellite type.
##    Example:
##      definition(unit_size,min_repeats):          1-10 2-6 3-5 4-5 5-5 6-5
##      interruptions(max_difference_for_2_SSRs):   100
##
## EXAMPLE: misa.pl seqs.fasta
##
## _______________________________________________________________________________
##


#§§§§?DECLARATION §§§§?

# Check for arguments. If none display syntax #

if (@ARGV == 0)
  {
  open (IN,"<$0");
  while (<IN>) {if (/^\#\# (.*)/) {$message .= "$1\n"}};
  close (IN);
  die $message;
  };

# Check if help is required #

if ($ARGV[0] =~ /-help/i)
  {
  open (IN,"<$0");
  while (<IN>) {if (/^\#\#\#(.*)/) {$message .= "$1\n"}};
  close (IN);
  die $message;
  };

# Open FASTA file #

open (IN,"<$ARGV[0]") || die ("\nError: FASTA file doesn't exist !\n\n");
open (OUT,">$ARGV[0].misa");
print OUT "ID\tSSR nr.\tSSR type\tSSR\tsize\tstart\tend\n";

# Reading arguments #

open (SPECS,"misa.ini") || die ("\nError: Specifications file doesn't exist !\n\n");
my %typrep;
my $amb = 0;
while (<SPECS>)
   {
   %typrep = $1 =~ /(\d+)/gi if (/^def\S*\s+(.*)/i);
   if (/^int\S*\s+(\d+)/i) {$amb = $1}
   };
my @typ = sort { $a <=> $b } keys %typrep;


#§§§§?CORE §§§§?

$/ = ">";
my $max_repeats = 1; #count repeats
my $min_repeats = 1000; #count repeats
my (%count_motif,%count_class); #count
my ($number_sequences,$size_sequences,%ssr_containing_seqs); #stores number and size of all sequences examined
my $ssr_in_compound = 0;
my ($id,$seq);
while (<IN>)
  {
  next unless (($id,$seq) = /(.*?)\n(.*)/s);
  my ($nr,%start,@order,%end,%motif,%repeats); # store info of all SSRs from each sequence
  $seq =~ s/[\d\s>]//g; #remove digits, spaces, line breaks,...
  $id =~ s/^\s*//g; $id =~ s/\s*$//g;$id =~ s/\s/_/g; #replace whitespace with "_"
  $number_sequences++;
  $size_sequences += length $seq;
  for ($i=0; $i < scalar(@typ); $i++) #check each motif class
    {
    my $motiflen = $typ[$i];
    my $minreps = $typrep{$typ[$i]} - 1;
    if ($min_repeats > $typrep{$typ[$i]}) {$min_repeats = $typrep{$typ[$i]}}; #count repeats
    my $search = "(([acgt]{$motiflen})\\2{$minreps,})";
    while ( $seq =~ /$search/ig ) #scan whole sequence for that class
      {
      my $motif = uc $2;
      my $redundant; #reject false type motifs [e.g. (TT)6 or (ACAC)5]
      for ($j = $motiflen - 1; $j > 0; $j--)
        {
        my $redmotif = "([ACGT]{$j})\\1{".($motiflen/$j-1)."}";
        $redundant = 1 if ( $motif =~ /$redmotif/ )
        };
      next if $redundant;
      $motif{++$nr} = $motif;
      my $ssr = uc $1;
      $repeats{$nr} = length($ssr) / $motiflen;
      $end{$nr} = pos($seq);
      $start{$nr} = $end{$nr} - length($ssr) + 1;
      # count repeats
      $count_motifs{$motif{$nr}}++; #counts occurrence of individual motifs
      $motif{$nr}->{$repeats{$nr}}++; #counts occurrence of specific SSR in its appearing repeat
      $count_class{$typ[$i]}++; #counts occurrence in each motif class
      if ($max_repeats < $repeats{$nr}) {$max_repeats = $repeats{$nr}};
      };
    };
  next if (!$nr); #no SSRs
  $ssr_containing_seqs{$nr}++;
  @order = sort { $start{$a} <=> $start{$b} } keys %start; #put SSRs in right order
  $i = 0;
  my $count_seq; #counts
  my ($start,$end,$ssrseq,$ssrtype,$size);
  while ($i < $nr)
    {
    my $space = $amb + 1;
    if (!$order[$i+1]) #last or only SSR
      {
      $count_seq++;
      my $motiflen = length ($motif{$order[$i]});
      $ssrtype = "p".$motiflen;
      $ssrseq = "($motif{$order[$i]})$repeats{$order[$i]}";
      $start = $start{$order[$i]}; $end = $end{$order[$i++]};
      next
      };
    if (($start{$order[$i+1]} - $end{$order[$i]}) > $space)
      {
      $count_seq++;
      my $motiflen = length ($motif{$order[$i]});
      $ssrtype = "p".$motiflen;
      $ssrseq = "($motif{$order[$i]})$repeats{$order[$i]}";
      $start = $start{$order[$i]}; $end = $end{$order[$i++]};
      next
      };
    my ($interssr);
    if (($start{$order[$i+1]} - $end{$order[$i]}) < 1)
      {
      $count_seq++; $ssr_in_compound++;
      $ssrtype = 'c*';
      $ssrseq = "($motif{$order[$i]})$repeats{$order[$i]}($motif{$order[$i+1]})$repeats{$order[$i+1]}*";
      $start = $start{$order[$i]}; $end = $end{$order[$i+1]}
      }
    else
      {
      $count_seq++; $ssr_in_compound++;
      $interssr = lc substr($seq,$end{$order[$i]},($start{$order[$i+1]} - $end{$order[$i]}) - 1);
      $ssrtype = 'c';
      $ssrseq = "($motif{$order[$i]})$repeats{$order[$i]}$interssr($motif{$order[$i+1]})$repeats{$order[$i+1]}";
      $start = $start{$order[$i]};  $end = $end{$order[$i+1]};
      #$space -= length $interssr
      };
    while ($order[++$i + 1] and (($start{$order[$i+1]} - $end{$order[$i]}) <= $space))
      {
      if (($start{$order[$i+1]} - $end{$order[$i]}) < 1)
        {
        $ssr_in_compound++;
        $ssrseq .= "($motif{$order[$i+1]})$repeats{$order[$i+1]}*";
        $ssrtype = 'c*';
        $end = $end{$order[$i+1]}
        }
      else
        {
        $ssr_in_compound++;
        $interssr = lc substr($seq,$end{$order[$i]},($start{$order[$i+1]} - $end{$order[$i]}) - 1);
        $ssrseq .= "$interssr($motif{$order[$i+1]})$repeats{$order[$i+1]}";
        $end = $end{$order[$i+1]};
        #$space -= length $interssr
        }
      };
    $i++;
    }
  continue
    {
    print OUT "$id\t$count_seq\t$ssrtype\t$ssrseq\t",($end - $start + 1),"\t$start\t$end\n"
    };
  };

close (OUT);
open (OUT,">$ARGV[0].statistics");

#§§§§?INFO §§§§?

#§§?Specifications §§?
print OUT "Specifications\n==============\n\nSequence source file: \"$ARGV[0]\"\n\nDefinement of microsatellites (unit size / minimum number of repeats):\n";
for ($i = 0; $i < scalar (@typ); $i++) {print OUT "($typ[$i]/$typrep{$typ[$i]}) "};print OUT "\n";
if ($amb > 0) {print OUT "\nMaximal number of bases interrupting 2 SSRs in a compound microsatellite:  $amb\n"};
print OUT "\n\n\n";

#§§?OCCURRENCE OF SSRs §§?

#small calculations
my @ssr_containing_seqs = values %ssr_containing_seqs;
my $ssr_containing_seqs = 0;
for ($i = 0; $i < scalar (@ssr_containing_seqs); $i++) {$ssr_containing_seqs += $ssr_containing_seqs[$i]};
my @count_motifs = sort {length ($a) <=> length ($b) || $a cmp $b } keys %count_motifs;
my @count_class = sort { $a <=> $b } keys %count_class;
for ($i = 0; $i < scalar (@count_class); $i++) {$total += $count_class{$count_class[$i]}};

#§§?Overview §§?
print OUT "RESULTS OF MICROSATELLITE SEARCH\n================================\n\n";
print OUT "Total number of sequences examined:              $number_sequences\n";
print OUT "Total size of examined sequences (bp):           $size_sequences\n";
print OUT "Total number of identified SSRs:                 $total\n";
print OUT "Number of SSR containing sequences:              $ssr_containing_seqs\n";
print OUT "Number of sequences containing more than 1 SSR:  ",$ssr_containing_seqs - ($ssr_containing_seqs{1} || 0),"\n";
print OUT "Number of SSRs present in compound formation:    $ssr_in_compound\n\n\n";

#§§?Frequency of SSR classes §§?
print OUT "Distribution to different repeat type classes\n---------------------------------------------\n\n";
print OUT "Unit size\tNumber of SSRs\n";
my $total = undef;
for ($i = 0; $i < scalar (@count_class); $i++) {print OUT "$count_class[$i]\t$count_class{$count_class[$i]}\n"};
print OUT "\n";

#§§?Frequency of SSRs: per motif and number of repeats §§?
print OUT "Frequency of identified SSR motifs\n----------------------------------\n\nRepeats";
for ($i = $min_repeats;$i <= $max_repeats; $i++) {print OUT "\t$i"};
print OUT "\ttotal\n";
for ($i = 0; $i < scalar (@count_motifs); $i++)
  {
  my $typ = length ($count_motifs[$i]);
  print OUT $count_motifs[$i];
  for ($j = $min_repeats; $j <= $max_repeats; $j++)
    {
    if ($j < $typrep{$typ}) {print OUT "\t-";next};
    if ($count_motifs[$i]->{$j}) {print OUT "\t$count_motifs[$i]->{$j}"} else {print OUT "\t"};
    };
  print OUT "\t$count_motifs{$count_motifs[$i]}\n";
  };
print OUT "\n";

#§§?Frequency of SSRs: summarizing redundant and reverse motifs §§?
# Eliminates %count_motifs !
print OUT "Frequency of classified repeat types (considering sequence complementary)\n-------------------------------------------------------------------------\n\nRepeats";
my (%red_rev,@red_rev); # groups
for ($i = 0; $i < scalar (@count_motifs); $i++)
  {
  next if ($count_motifs{$count_motifs[$i]} eq 'X');
  my (%group,@group,$red_rev); # store redundant/reverse motifs
  my $reverse_motif = $actual_motif = $actual_motif_a = $count_motifs[$i];
  $reverse_motif =~ tr/ACGT/TGCA/;
  $reverse_motif = reverse $reverse_motif;
  my $reverse_motif_a = $reverse_motif;
  for ($j = 0; $j < length ($count_motifs[$i]); $j++)
    {
    if ($count_motifs{$actual_motif}) {$group{$actual_motif} = "1"; $count_motifs{$actual_motif}='X'};
    if ($count_motifs{$reverse_motif}) {$group{$reverse_motif} = "1"; $count_motifs{$reverse_motif}='X'};
    $actual_motif =~ s/(.)(.*)/$2$1/;
    $reverse_motif =~ s/(.)(.*)/$2$1/;
    $actual_motif_a = $actual_motif if ($actual_motif lt $actual_motif_a);
    $reverse_motif_a = $reverse_motif if ($reverse_motif lt $reverse_motif_a)
    };
  if ($actual_motif_a lt $reverse_motif_a) {$red_rev = "$actual_motif_a/$reverse_motif_a"}
  else {$red_rev = "$reverse_motif_a/$actual_motif_a"}; # group name
  $red_rev{$red_rev}++;
  @group = keys %group;
  for ($j = 0; $j < scalar (@group); $j++)
    {
    for ($k = $min_repeats; $k <= $max_repeats; $k++)
      {
      if ($group[$j]->{$k}) {$red_rev->{"total"} += $group[$j]->{$k};$red_rev->{$k} += $group[$j]->{$k}}
      }
    }
  };
for ($i = $min_repeats; $i <= $max_repeats; $i++) {print OUT "\t$i"};
print OUT "\ttotal\n";
@red_rev = sort {length ($a) <=> length ($b) || $a cmp $b } keys %red_rev;
for ($i = 0; $i < scalar (@red_rev); $i++)
  {
  my $typ = (length ($red_rev[$i])-1)/2;
  print OUT $red_rev[$i];
  for ($j = $min_repeats; $j <= $max_repeats; $j++)
    {
    if ($j < $typrep{$typ}) {print OUT "\t-";next};
    if ($red_rev[$i]->{$j}) {print OUT "\t",$red_rev[$i]->{$j}}
    else {print OUT "\t"}
    };
  print OUT "\t",$red_rev[$i]->{"total"},"\n";
  };
